# Supplementary material for: Association Between Family Meal Frequency and Social and Emotional Skills Among Chinese Adolescents: Evidence from the China Family Panel Studies (CFPS)
Source: Behav Sci (Basel). 2026 Jul 2;16(7):1098. doi: 10.3390/bs16071098 (PMC13405159; doi:10.3390/bs16071098)
Supplement: Supplementary file 1 [file behavsci-16-01098-s001.zip]

Archive with 1 entries (1 files):
- behavsci-4354575-supplementary.pdf
